# Supplementary material for: Baxdrostat versus osilodrostat: steroid biosynthesis in human adrenocortical cells
Source: Endocr Connect. 2026 Jul 15;15(7):e250807. doi: 10.1530/EC-25-0807 (PMC13383238; doi:10.1530/EC-25-0807)
Supplement: Supplementary file 5 [file EC-25-0807_supplementary_data.xlsx]

## Sheet: Experimental_data
	Supplementary Data. Clinical and experimental data of additional validation samples
	Sample ID	Case	Type	Drug	Total protein (µg)	Aldosterone (pg/mL)	Aldosterone/protein (pg/mL/µg)	Cortisol (ng/mL)	Cortisol/protein (ng/mL/µg)	Ct_L32	Ct_CYP11B1	Ct_CYP11B2	Ct_CYP17A1	dCt_CYP11B1_vs_L32	dCt_CYP11B2_vs_L32	dCt_CYP17A1_vs_L32	vehicleMean_dCt_CYP11B1_byCase	vehicleMean_dCt_CYP11B2_byCase	vehicleMean_dCt_CYP17A1_byCase	ddCt_CYP11B1_vs_vehicleByCase	ddCt_CYP11B2_vs_vehicleByCase	ddCt_CYP17A1_vs_vehicleByCase	RelExp_CYP11B1_vs_L32	RelExp_CYP11B2_vs_L32	RelExp_CYP17A1_vs_L32	FoldChange_CYP11B1_2^-ddCt	FoldChange_CYP11B2_2^-ddCt	FoldChange_CYP17A1_2^-ddCt
	1	A019	APA	vehicle	29.295	6960.2	237.588	3331.82	113.732	19.0783	26.4312	25.6056	21.3886	7.35284	6.52725	2.31024	7.35284	6.52725	2.31024	0	0	0	0.00611751	0.0108418	0.201627	1	1	1
	2	A019	APA	Bax 1µM	56.321	1395.2	24.772	4329.35	76.87	19.0501	25.2776	24.9586	20.2668	6.22748	5.90849	1.21666	7.35284	6.52725	2.31024	-1.12536	-0.618757	-1.09358	0.0133457	0.0166482	0.430278	2.18156	1.53555	2.13403
	3	C028	CPT	vehicle	34.86	67.6	1.939	9244.53	265.19	18.8623	21.8325	31.6414	16.7144	2.97021	12.7791	-2.14793	2.97021	12.7791	-2.14793	0	0	0	0.127608	0.000142269	4.43191	1	1	1
	4	C028	CPT	Bax 1µM	44.3	63.9	1.442	8970.25	202.491	19.6236	23.9236	32.0314	17.6988	4.30005	12.4078	-1.92479	2.97021	12.7791	-2.14793	1.32983	-0.37125	0.223143	0.0507641	0.000184022	3.7968	0.397815	1.29347	0.856697
	5	C028	CPT	Osi 1µM	46.637	13.8	0.296	3832.06	82.168	18.9519	23.0304	32.6606	17.755	4.07856	13.7087	-1.19692	2.97021	12.7791	-2.14793	1.10835	0.929638	0.95101	0.0591875	7.469e-05	2.29249	0.463825	0.52499	0.51727
	6	C029	CPT	vehicle	53.873	2.3	0.043	476.83	8.851	18.3475	27.2495	34.4075	23.3499	8.902	16.0601	5.00243	9.39672	15.4866	4.96044	-0.494715	0.573514	0.0419858	0.00209041	1.46365e-05	0.0311974	1.40904	0.671978	0.971317
	7	C029	CPT	vehicle	56.366	3.8	0.067	461.02	8.179	18.4581	27.2602	34.519	23.3258	8.80211	16.0609	4.86766	9.39672	15.4866	4.96044	-0.594607	0.574304	-0.0927798	0.00224027	1.46285e-05	0.0342521	1.51006	0.67161	1.06642
	8	C029	CPT	vehicle	46.462	0.5	0.011	486.6	10.473	19.3245	29.8106	33.6633	24.3358	10.486	14.3387	5.01124	9.39672	15.4866	4.96044	1.08932	-1.14782	0.050794	0.000697249	4.82624e-05	0.0310075	0.469982	2.21579	0.965405
	9	C029	CPT	Bax 1µM	74.992	1.3	0.017	509.81	6.798	18.3275	27.1409	33.9729	23.1397	8.81334	15.6454	4.8122	9.39672	15.4866	4.96044	-0.58338	0.158803	-0.148242	0.00222291	1.95109e-05	0.0355945	1.49836	0.895768	1.10822
	10	C029	CPT	Bax 1µM	63.827	0.4	0.006	485.86	7.612	18.56	27.674	35.4718	23.3564	9.114	16.9117	4.79639	9.39672	15.4866	4.96044	-0.282717	1.42518	-0.164056	0.00180473	8.11074e-06	0.0359868	1.21648	0.372374	1.12043
	11	C029	CPT	Bax 1µM	67.695	2	0.03	486.29	7.184	18.4118	27.183	34.9748	22.9406	8.77119	16.563	4.52883	9.39672	15.4866	4.96044	-0.625529	1.07646	-0.431616	0.00228881	1.03284e-05	0.0433199	1.54278	0.474191	1.34874
	12	C029	CPT	Osi 1µM	46.497	0.8	0.017	162.22	3.489	18.5512	28.1488	34.8342	23.7696	9.5976	16.283	5.21832	9.39672	15.4866	4.96044	0.200887	0.796422	0.257879	0.00129072	1.25411e-05	0.0268614	0.870015	0.575775	0.836317
	13	C029	CPT	Osi 1µM	51.434	0	0	164.03	3.189	18.9689	29.5238	34.3674	24.1876	10.5549	15.3985	5.2187	9.39672	15.4866	4.96044	1.15819	-0.0880381	0.258256	0.000664746	2.31517e-05	0.0268543	0.448073	1.06292	0.836098
	14	A021	APA	vehicle	52.695	145.4	2.759	3904.12	74.089	18.7821	23.3823	28.2996	18.42	4.60015	9.5175	-0.362158	4.23796	9.53876	-0.248508	0.362193	-0.0212593	-0.113649	0.0412303	0.00136441	1.28535	0.777981	1.01484	1.08196
	15	A021	APA	vehicle	41.764	157.2	3.764	4104.49	98.278	18.8154	22.6911	28.3754	18.6805	3.87577	9.56002	-0.134859	4.23796	9.53876	-0.248508	-0.362193	0.0212593	0.113649	0.0681205	0.00132479	1.09799	1.28538	0.985372	0.924247
	16	A021	APA	Bax 1µM	50.675	77.8	1.535	4246.84	83.806	19.2279	22.6137	28.4814	18.6554	3.38573	9.25343	-0.572575	4.23796	9.53876	-0.248508	-0.852235	-0.285334	-0.324066	0.0956743	0.00163848	1.48718	1.8053	1.21869	1.25185
	17	A021	APA	Bax 1µM	43.109	72	1.67	3772.5	87.511	19.1458	23.1218	28.3958	18.6661	3.97604	9.25002	-0.47963	4.23796	9.53876	-0.248508	-0.261918	-0.288744	-0.231121	0.0635466	0.00164236	1.39439	1.19907	1.22158	1.17375
	18	A021	APA	Bax 1µM	42.315	56.1	1.326	3812.64	90.102	18.4853	21.7993	28.2254	17.8854	3.31405	9.74012	-0.599899	4.23796	9.53876	-0.248508	-0.923911	0.201363	-0.351391	0.100548	0.00116931	1.51561	1.89725	0.869729	1.27579
	Primary culture cells were treated with vehicle, baxdrostat (1 μM), or osilodrostat (1 μM) for 72 h after seeding at 2 × 10^5 cells/well. Aldosterone and cortisol in conditioned media were measured by LC–MS/MS and normalized to total cellular protein. RT-qPCR data were normalized to RPL32 (L32). dCt = Ct(target) − Ct(RPL32); ddCt = dCt(sample) − mean dCt(vehicle within the same case); RelExp = 2^…
